# Supplementary material for: The Neural Correlates of Shoulder Apprehension: A Functional MRI Study
Source: PLoS One. 2015 Sep 9;10(9):e0137387. doi: 10.1371/journal.pone.0137387 (PMC4564220; doi:10.1371/journal.pone.0137387)
Supplement: S1 Table — (XLSX) [file pone.0137387.s007.xlsx]

## Sheet: Sheet1
	X (mm)	Y (mm)	Z (mm)	Pitch (°)	Roll (°)	Yaw (°)
trial01	-0.22	0.13	0.04	-0.0006	0.0046	0.001
trial02	-0.25	0.13	0.03	-0.0007	0.0052	0.0012
trial03	-0.23	0.13	0.04	-0.0009	0.0048	0.0014
trial04	-0.2	0.11	0.01	-0.0004	0.0045	0.0012
trial05	-0.26	0.13	-0.01	-0.0007	0.0052	0.0013
trial06	-0.25	0.11	-0.07	-0.0002	0.0052	0.0012
Mean ± SD	-0.24±0.06	0.12 ± 0.04	0.01 ± 0.08	-0.0006 ± 0.0005	0.0049 ± 0.0010	0.0012 ± 0.0005
SD: standard deviation
